# Supplementary material for: Cafestol-derivatives as potential FXR agonists and CYP7A1 inhibitors and their impact on hypercholesterolemia: an in silico study
Source: Sci Rep. 2026 Feb 3;16:7102. doi: 10.1038/s41598-026-37519-6 (PMC12920617; doi:10.1038/s41598-026-37519-6)
Supplement: Supplementary file 2 — Supplementary Material 2 [file 41598_2026_37519_MOESM2_ESM.xlsx]

## Sheet: FXR
Residue	Ligand	Mean_RMSF (Å)	Letter (Scott-Knott)
R1021	1	0.9	A
R1021	2	0.71	B
R1042	1	1.04	A	Diferrent letters indicates statistical difference
R1042	2	0.84	B
R1054	1	1.15	A
R1054	2	1.04	B
R1061	1	0.88	A
R1061	2	0.79	B
R1081	1	1.06	A
R1081	2	1.02	B
R1098	1	1.09	A
R1098	2	1.05	B
R1112	1	0.85	A
R1112	2	0.8	B
R113	1	1.06	A
R113	2	1.03	B
R1131	1	0.99	A
R1131	2	0.94	B
R1143	1	1	A
R1143	2	0.99	A
R1160	1	0.92	A
R1160	2	0.93	A
R1175	1	0.73	B
R1175	2	0.75	A
R1187	1	0.67	A
R1187	2	0.68	A
R1204	1	0.72	B
R1204	2	0.74	A
R1223	1	0.67	B
R1223	2	0.73	A
R1233	1	0.57	B
R1233	2	0.59	A
R1252	1	0.63	A
R1252	2	0.6	B
R127	1	0.89	A
R127	2	0.9	A
R1271	1	0.69	A
R1271	2	0.65	B
R1293	1	0.78	A
R1293	2	0.76	B
R1300	1	0.58	A
R1300	2	0.54	B
R1311	1	0.63	A
R1311	2	0.53	B
R1321	1	0.64	A
R1321	2	0.57	B
R1337	1	0.6	A
R1337	2	0.53	B
R1352	1	0.64	A
R1352	2	0.58	B
R1362	1	0.68	A
R1362	2	0.6	B
R1379	1	0.71	A
R1379	2	0.56	B
R1399	1	0.71	A
R1399	2	0.6	B
R1418	1	0.73	A
R1418	2	0.68	B
R1442	1	0.8	A
R1442	2	0.68	B
R1453	1	0.88	A
R1453	2	0.65	B
R146	1	0.77	A
R146	2	0.78	A
R1463	1	1.01	A
R1463	2	0.8	B
R1478	1	1.06	A
R1478	2	0.93	B
R1497	1	1.01	A
R1497	2	0.97	B
R1517	1	1.49	A
R1517	2	1.04	B
R1531	1	2.49	A
R1531	2	1.57	B
R1553	1	2.86	A
R1553	2	1.71	B
R1575	1	2.69	A
R1575	2	1.82	B
R1596	1	2.98	A
R1596	2	2.32	B
R1608	1	3.2	A
R1608	2	2.53	B
R1619	1	2.48	A
R1619	2	2.27	B
R1626	1	1.82	A
R1626	2	1.5	B
R1643	1	1.56	A
R1643	2	1.2	B
R165	1	0.96	A
R165	2	0.91	B
R1654	1	1.57	A
R1654	2	1.29	B
R1666	1	1.49	A
R1666	2	1.22	B
R1685	1	1.33	A
R1685	2	0.98	B
R1704	1	1.38	A
R1704	2	1.01	B
R1719	1	1.33	A
R1719	2	1.03	B
R1734	1	1.16	A
R1734	2	0.89	B
R1758	1	1.18	A
R1758	2	0.94	B
R1777	1	1.32	A
R1777	2	1.11	B
R1801	1	1.19	A
R1801	2	1.15	A
R1815	1	1.13	A
R1815	2	1.12	A
R182	1	0.96	A
R182	2	0.91	B
R1826	1	1.25	A
R1826	2	1.18	B
R1833	1	1.24	A
R1833	2	0.98	B
R1852	1	1.27	A
R1852	2	1.1	B
R1863	1	1.45	A
R1863	2	1.17	B
R1875	1	1.52	A
R1875	2	1.19	B
R1890	1	1.42	A
R1890	2	0.98	B
R1911	1	1.34	A
R1911	2	0.88	B
R1930	1	1.3	A
R1930	2	0.92	B
R1946	1	1.2	A
R1946	2	0.77	B
R1958	1	1.08	A
R1958	2	0.7	B
R1975	1	1.07	A
R1975	2	0.72	B
R1995	1	1.1	A
R1995	2	0.75	B
R20	1	1.57	A
R20	2	1.53	B
R2006	1	0.99	A
R2006	2	0.69	B
R202	1	0.75	A
R202	2	0.72	B
R2026	1	0.95	A
R2026	2	0.7	B
R2047	1	1.24	A
R2047	2	0.81	B
R2069	1	1.31	A
R2069	2	0.86	B
R2080	1	1.18	A
R2080	2	0.86	B
R2099	1	1.47	A
R2099	2	0.95	B
R2106	1	1.85	A
R2106	2	1.12	B
R2121	1	1.66	A
R2121	2	1.18	B
R2140	1	1.39	A
R2140	2	1.05	B
R2162	1	1.02	A
R2162	2	0.93	B
R2179	1	0.99	A
R2179	2	0.9	B
R2193	1	0.94	A
R2193	2	0.86	B
R221	1	0.87	A
R221	2	0.8	B
R2210	1	0.9	A
R2210	2	0.79	B
R2225	1	0.8	A
R2225	2	0.72	B
R2240	1	0.69	A
R2240	2	0.67	B
R2261	1	0.68	A
R2261	2	0.62	B
R2271	1	0.62	A
R2271	2	0.55	B
R2290	1	0.6	A
R2290	2	0.52	B
R2309	1	0.57	A
R2309	2	0.53	B
R2323	1	0.55	A
R2323	2	0.5	B
R2333	1	0.56	A
R2333	2	0.51	B
R2352	1	0.56	A
R2352	2	0.47	B
R2368	1	0.54	A
R2368	2	0.48	B
R238	1	1.12	A
R238	2	1.01	B
R2387	1	0.55	A
R2387	2	0.52	B
R2406	1	0.63	B
R2406	2	0.65	A
R2419	1	0.72	A
R2419	2	0.72	A
R2431	1	0.87	A
R2431	2	0.87	A
R2443	1	0.81	B
R2443	2	0.83	A
R2467	1	1.11	A
R2467	2	1.12	A
R2484	1	1	A
R2484	2	1.02	A
R250	1	1.06	A
R250	2	0.91	B
R2505	1	0.88	A
R2505	2	0.88	A
R2524	1	1.17	A
R2524	2	1.09	B
R2546	1	1.18	A
R2546	2	1.17	B
R2558	1	0.95	A
R2558	2	0.94	A
R2582	1	1.04	A
R2582	2	1	B
R2597	1	0.97	A
R2597	2	0.92	B
R2607	1	0.69	A
R2607	2	0.66	B
R261	1	0.98	A
R261	2	0.84	B
R2623	1	0.76	A
R2623	2	0.74	B
R2638	1	0.82	A
R2638	2	0.8	B
R2660	1	0.74	A
R2660	2	0.73	A
R2679	1	0.68	A
R2679	2	0.69	A
R2696	1	0.79	B
R2696	2	0.82	A
R2713	1	0.81	B
R2713	2	0.86	A
R2725	1	0.71	B
R2725	2	0.75	A
R2744	1	0.77	A
R2744	2	0.77	A
R2763	1	0.81	A
R2763	2	0.81	A
R2775	1	0.67	B
R2775	2	0.69	A
R2791	1	0.68	A
R2791	2	0.64	B
R2810	1	0.83	A
R2810	2	0.77	B
R282	1	1.29	A
R282	2	1.26	A
R2827	1	0.81	A
R2827	2	0.78	B
R2849	1	0.85	A
R2849	2	0.77	B
R2868	1	1.01	A
R2868	2	0.88	B
R2879	1	1.14	A
R2879	2	1.07	B
R2901	1	1.38	A
R2901	2	1.19	B
R2920	1	1.73	A
R2920	2	1.6	B
R2937	1	1.88	A
R2937	2	1.81	A
R2956	1	2.52	A
R2956	2	2.18	B
R296	1	1.37	A
R296	2	1.06	B
R2968	1	3.1	A
R2968	2	2.26	B
R2983	1	2.69	A
R2983	2	2.16	B
R2999	1	2.52	A
R2999	2	1.97	B
R3011	1	1.67	A
R3011	2	1.57	B
R3028	1	1.17	A
R3028	2	1.08	B
R3045	1	1.01	A
R3045	2	1	A
R3065	1	1.06	A
R3065	2	1.02	B
R3075	1	1	A
R3075	2	0.94	B
R3086	1	0.86	A
R3086	2	0.83	B
R3105	1	0.83	B
R3105	2	0.85	A
R3124	1	0.85	A
R3124	2	0.81	B
R3131	1	0.83	A
R3131	2	0.76	B
R3155	1	0.73	B
R3155	2	0.77	A
R3174	1	0.74	A
R3174	2	0.75	A
R318	1	1.39	A
R318	2	1.29	B
R3188	1	0.8	A
R3188	2	0.67	B
R3203	1	0.77	A
R3203	2	0.62	B
R3222	1	0.7	A
R3222	2	0.67	B
R3246	1	0.77	A
R3246	2	0.68	B
R3260	1	0.87	A
R3260	2	0.6	B
R3280	1	0.86	A
R3280	2	0.58	B
R3294	1	0.96	A
R3294	2	0.72	B
R3311	1	1.14	A
R3311	2	0.75	B
R3328	1	1.22	A
R3328	2	0.69	B
R3345	1	1.27	A
R3345	2	0.82	B
R335	1	1.88	A
R335	2	1.55	B
R3355	1	1.51	A
R3355	2	0.91	B
R3370	1	1.32	A
R3370	2	0.85	B
R3387	1	1.32	A
R3387	2	0.9	B
R3406	1	1.73	A
R3406	2	1.19	B
R3423	1	1.76	A
R3423	2	1.25	B
R3434	1	1.42	A
R3434	2	1.39	A
R3458	1	1.39	B
R3458	2	2.1	A
R3482	1	1.3	B
R3482	2	3.26	A
R3498	1	1.45	B
R3498	2	3.42	A
R3512	1	1.72	B
R3512	2	3.47	A
R3524	1	1.81	B
R3524	2	3.32	A
R3541	1	1.66	B
R3541	2	2.48	A
R3563	1	1.33	B
R3563	2	1.75	A
R3583	1	1.27	B
R3583	2	1.54	A
R359	1	2.42	A
R359	2	1.49	B
R3599	1	1.39	B
R3599	2	1.47	A
R3611	1	1.17	B
R3611	2	1.31	A
R3630	1	0.97	A
R3630	2	0.83	B
R3649	1	1.12	A
R3649	2	0.96	B
R3660	1	1.22	A
R3660	2	1.08	B
R3675	1	1.08	A
R3675	2	1	B
R3694	1	1.26	A
R3694	2	1.06	B
R3718	1	1.55	A
R3718	2	1.29	B
R3730	1	2.56	A
R3730	2	1.48	B
R378	1	3.06	A
R378	2	1.68	B
R39	1	1.56	A
R39	2	1.47	B
R390	1	3.32	A
R390	2	1.53	B
R407	1	3.51	A
R407	2	1.53	B
R422	1	3.15	A
R422	2	1.21	B
R441	1	2.57	A
R441	2	1.32	B
R455	1	2.52	A
R455	2	1.52	B
R469	1	2.7	A
R469	2	1.46	B
R491	1	2.89	A
R491	2	1.51	B
R5	1	2.66	B
R5	2	2.76	A
R510	1	2.94	A
R510	2	1.78	B
R529	1	2.72	A
R529	2	2.02	B
R55	1	1.44	A
R55	2	1.36	B
R551	1	2.73	A
R551	2	1.86	B
R566	1	2.65	A
R566	2	1.99	B
R581	1	2.68	A
R581	2	1.61	B
R601	1	2.6	A
R601	2	1.38	B
R612	1	2.21	A
R612	2	1.36	B
R622	1	1.54	A
R622	2	1.27	B
R637	1	1.09	A
R637	2	0.99	B
R652	1	0.92	A
R652	2	0.89	A
R666	1	0.83	B
R666	2	0.89	A
R67	1	1.37	A
R67	2	1.3	B
R686	1	0.91	A
R686	2	0.87	A
R705	1	0.91	A
R705	2	0.81	B
R724	1	0.78	A
R724	2	0.74	B
R743	1	0.8	A
R743	2	0.75	B
R757	1	0.88	A
R757	2	0.78	B
R772	1	0.81	A
R772	2	0.72	B
R789	1	0.69	A
R789	2	0.66	A
R79	1	1.07	A
R79	2	1.03	B
R799	1	0.79	A
R799	2	0.71	B
R813	1	0.9	A
R813	2	0.74	B
R827	1	0.75	A
R827	2	0.67	B
R844	1	0.71	A
R844	2	0.68	B
R860	1	0.82	A
R860	2	0.73	B
R877	1	0.8	A
R877	2	0.69	B
R893	1	0.68	A
R893	2	0.59	B
R912	1	0.74	A
R912	2	0.63	B
R928	1	0.82	A
R928	2	0.69	B
R943	1	0.72	A
R943	2	0.6	B
R96	1	1	A
R96	2	0.97	B
R963	1	0.76	A
R963	2	0.62	B
R977	1	0.98	A
R977	2	0.79	B
R999	1	1.03	A
R999	2	0.83	B

## Sheet: CYP7A1
Residue	Ligand	Mean_RMSF (Å)	Letter (Scott-Knott)
R1010	1_cav1	1.16	E
R1010	1_cav2	1.66	A
R1010	1_cav3	1.4	C	Diferrent letters indicates statistical difference
R1010	2_cav1	1.5	B
R1010	2_cav2	1.44	C
R1010	2_cav3	1.24	D
R1032	1_cav1	1.11	D
R1032	1_cav2	1.23	B
R1032	1_cav3	1.15	C
R1032	2_cav1	1.17	C
R1032	2_cav2	1.29	A
R1032	2_cav3	1.05	E
R1048	1_cav1	1.14	D
R1048	1_cav2	1.23	C
R1048	1_cav3	1.15	D
R1048	2_cav1	1.31	B
R1048	2_cav2	1.4	A
R1048	2_cav3	1.26	C
R1067	1_cav1	1.46	D
R1067	1_cav2	1.64	B
R1067	1_cav3	1.48	D
R1067	2_cav1	1.61	B
R1067	2_cav2	1.71	A
R1067	2_cav3	1.56	C
R1078	1_cav1	1.76	B
R1078	1_cav2	1.8	B
R1078	1_cav3	1.63	C
R1078	2_cav1	1.8	B
R1078	2_cav2	1.89	A
R1078	2_cav3	1.85	A
R108	1_cav1	1.18	E
R108	1_cav2	1.65	A
R108	1_cav3	1.37	D
R108	2_cav1	1.45	C
R108	2_cav2	1.57	B
R108	2_cav3	1.55	B
R1095	1_cav1	1.7	C
R1095	1_cav2	1.93	A
R1095	1_cav3	1.67	C
R1095	2_cav1	1.66	C
R1095	2_cav2	1.63	C
R1095	2_cav3	1.77	B
R1102	1_cav1	1.56	C
R1102	1_cav2	1.58	B
R1102	1_cav3	1.55	C
R1102	2_cav1	1.59	B
R1102	2_cav2	1.51	C
R1102	2_cav3	1.64	A
R1124	1_cav1	1.28	C
R1124	1_cav2	1.45	A
R1124	1_cav3	1.32	B
R1124	2_cav1	1.24	C
R1124	2_cav2	1.28	C
R1124	2_cav3	1.28	C
R1145	1_cav1	1.12	B
R1145	1_cav2	1.23	A
R1145	1_cav3	1.22	A
R1145	2_cav1	0.93	D
R1145	2_cav2	1.04	C
R1145	2_cav3	1.23	A
R115	1_cav1	1.03	C
R115	1_cav2	1.33	A
R115	1_cav3	1.18	B
R115	2_cav1	1.19	B
R115	2_cav2	1.33	A
R115	2_cav3	1.37	A
R1165	1_cav1	0.91	E
R1165	1_cav2	1.11	B
R1165	1_cav3	0.96	D
R1165	2_cav1	0.93	E
R1165	2_cav2	0.99	C
R1165	2_cav3	1.41	A
R1177	1_cav1	0.89	D
R1177	1_cav2	1.43	A
R1177	1_cav3	0.89	D
R1177	2_cav1	1.1	B
R1177	2_cav2	0.94	C
R1177	2_cav3	1.45	A
R1201	1_cav1	0.98	C
R1201	1_cav2	0.99	C
R1201	1_cav3	0.89	D
R1201	2_cav1	1.11	A
R1201	2_cav2	1.04	B
R1201	2_cav3	0.98	C
R1223	1_cav1	0.88	D
R1223	1_cav2	0.98	C
R1223	1_cav3	0.95	C
R1223	2_cav1	1.12	A
R1223	2_cav2	1.04	B
R1223	2_cav3	1.12	A
R1245	1_cav1	0.84	D
R1245	1_cav2	0.96	B
R1245	1_cav3	0.89	C
R1245	2_cav1	0.99	B
R1245	2_cav2	0.98	B
R1245	2_cav3	1.17	A
R1265	1_cav1	0.83	D
R1265	1_cav2	0.88	C
R1265	1_cav3	0.83	D
R1265	2_cav1	0.97	B
R1265	2_cav2	1.01	A
R1265	2_cav3	0.94	B
R1282	1_cav1	0.87	C
R1282	1_cav2	0.8	D
R1282	1_cav3	0.85	C
R1282	2_cav1	1.01	B
R1282	2_cav2	1.11	A
R1282	2_cav3	0.85	C
R1302	1_cav1	0.89	E
R1302	1_cav2	0.9	E
R1302	1_cav3	0.93	D
R1302	2_cav1	0.98	C
R1302	2_cav2	1.16	A
R1302	2_cav3	1.06	B
R1312	1_cav1	0.85	E
R1312	1_cav2	0.88	D
R1312	1_cav3	0.9	C
R1312	2_cav1	0.89	C
R1312	2_cav2	0.99	B
R1312	2_cav3	1.04	A
R132	1_cav1	0.94	D
R132	1_cav2	1.15	B
R132	1_cav3	1.09	C
R132	2_cav1	1.06	C
R132	2_cav2	1.23	A
R132	2_cav3	1.26	A
R1326	1_cav1	0.84	C
R1326	1_cav2	0.79	E
R1326	1_cav3	0.83	C
R1326	2_cav1	0.94	B
R1326	2_cav2	1.19	A
R1326	2_cav3	0.82	D
R1337	1_cav1	0.94	C
R1337	1_cav2	0.86	D
R1337	1_cav3	0.92	C
R1337	2_cav1	1.01	B
R1337	2_cav2	1.39	A
R1337	2_cav3	0.96	C
R1347	1_cav1	0.95	D
R1347	1_cav2	0.91	E
R1347	1_cav3	1	C
R1347	2_cav1	1.03	C
R1347	2_cav2	1.2	A
R1347	2_cav3	1.08	B
R1369	1_cav1	0.81	D
R1369	1_cav2	0.79	D
R1369	1_cav3	0.93	B
R1369	2_cav1	1.01	A
R1369	2_cav2	0.84	C
R1369	2_cav3	0.86	C
R1379	1_cav1	0.75	D
R1379	1_cav2	0.68	E
R1379	1_cav3	0.79	C
R1379	2_cav1	1.06	A
R1379	2_cav2	0.85	B
R1379	2_cav3	0.79	C
R1399	1_cav1	0.95	C
R1399	1_cav2	0.83	D
R1399	1_cav3	0.96	C
R1399	2_cav1	1.24	A
R1399	2_cav2	1.18	A
R1399	2_cav3	0.99	B
R1406	1_cav1	0.96	C
R1406	1_cav2	0.82	D
R1406	1_cav3	0.98	C
R1406	2_cav1	1.55	A
R1406	2_cav2	1.3	B
R1406	2_cav3	0.96	C
R1423	1_cav1	0.96	C
R1423	1_cav2	0.87	D
R1423	1_cav3	1.09	B
R1423	2_cav1	1.68	A
R1423	2_cav2	1.64	A
R1423	2_cav3	1.11	B
R1447	1_cav1	1.11	D
R1447	1_cav2	1.06	E
R1447	1_cav3	1.33	C
R1447	2_cav1	1.82	B
R1447	2_cav2	2.28	A
R1447	2_cav3	1.29	C
R1458	1_cav1	1.24	D
R1458	1_cav2	1.12	E
R1458	1_cav3	1.66	C
R1458	2_cav1	2.24	B
R1458	2_cav2	2.83	A
R1458	2_cav3	1.25	D
R146	1_cav1	1.08	E
R146	1_cav2	1.16	D
R146	1_cav3	1.24	C
R146	2_cav1	1.11	E
R146	2_cav2	1.34	B
R146	2_cav3	1.52	A
R1477	1_cav1	1.39	C
R1477	1_cav2	1.41	C
R1477	1_cav3	1.35	D
R1477	2_cav1	2.28	B
R1477	2_cav2	2.52	A
R1477	2_cav3	1.39	C
R1491	1_cav1	1.71	D
R1491	1_cav2	1.68	D
R1491	1_cav3	1.54	E
R1491	2_cav1	2.47	B
R1491	2_cav2	2.91	A
R1491	2_cav3	1.77	C
R1503	1_cav1	1.86	C
R1503	1_cav2	1.92	C
R1503	1_cav3	2.58	B
R1503	2_cav1	2.49	B
R1503	2_cav2	3.74	A
R1503	2_cav3	1.95	C
R1520	1_cav1	1.58	D
R1520	1_cav2	1.62	D
R1520	1_cav3	2.95	B
R1520	2_cav1	2.24	C
R1520	2_cav2	4.17	A
R1520	2_cav3	1.66	D
R1532	1_cav1	1.46	F
R1532	1_cav2	1.5	E
R1532	1_cav3	2.71	B
R1532	2_cav1	2.48	C
R1532	2_cav2	4	A
R1532	2_cav3	1.69	D
R1539	1_cav1	1.07	E
R1539	1_cav2	1.22	D
R1539	1_cav3	2.67	B
R1539	2_cav1	2.69	B
R1539	2_cav2	4.25	A
R1539	2_cav3	1.61	C
R1553	1_cav1	1.08	E
R1553	1_cav2	1.19	D
R1553	1_cav3	1.86	B
R1553	2_cav1	1.94	B
R1553	2_cav2	2.76	A
R1553	2_cav3	1.54	C
R1567	1_cav1	1.25	E
R1567	1_cav2	1.4	D
R1567	1_cav3	1.62	C
R1567	2_cav1	1.74	B
R1567	2_cav2	2.29	A
R1567	2_cav3	1.77	B
R158	1_cav1	1.11	E
R158	1_cav2	1.15	D
R158	1_cav3	1.24	C
R158	2_cav1	1.1	E
R158	2_cav2	1.35	B
R158	2_cav3	1.59	A
R1581	1_cav1	1.09	F
R1581	1_cav2	1.25	E
R1581	1_cav3	1.58	B
R1581	2_cav1	1.37	D
R1581	2_cav2	1.52	C
R1581	2_cav3	1.77	A
R1596	1_cav1	1.34	E
R1596	1_cav2	1.48	D
R1596	1_cav3	1.52	C
R1596	2_cav1	1.33	E
R1596	2_cav2	1.73	A
R1596	2_cav3	1.68	B
R1610	1_cav1	1.36	C
R1610	1_cav2	1.7	A
R1610	1_cav3	1.35	C
R1610	2_cav1	1.29	D
R1610	2_cav2	1.62	B
R1610	2_cav3	1.64	B
R1629	1_cav1	1.34	D
R1629	1_cav2	1.47	C
R1629	1_cav3	1.31	D
R1629	2_cav1	1.3	D
R1629	2_cav2	1.7	A
R1629	2_cav3	1.54	B
R1643	1_cav1	1.23	C
R1643	1_cav2	1.35	B
R1643	1_cav3	1.35	B
R1643	2_cav1	1.25	C
R1643	2_cav2	1.6	A
R1643	2_cav3	1.65	A
R1655	1_cav1	0.99	E
R1655	1_cav2	1.17	B
R1655	1_cav3	1.07	D
R1655	2_cav1	1.12	C
R1655	2_cav2	1.22	B
R1655	2_cav3	1.44	A
R1669	1_cav1	0.92	D
R1669	1_cav2	1.26	A
R1669	1_cav3	0.89	D
R1669	2_cav1	0.99	C
R1669	2_cav2	1.11	B
R1669	2_cav3	1.3	A
R1689	1_cav1	1.07	D
R1689	1_cav2	1.29	B
R1689	1_cav3	1.09	C
R1689	2_cav1	1.11	C
R1689	2_cav2	1.3	B
R1689	2_cav3	1.52	A
R1708	1_cav1	1.09	F
R1708	1_cav2	1.19	D
R1708	1_cav3	1.15	E
R1708	2_cav1	1.26	C
R1708	2_cav2	1.48	B
R1708	2_cav3	1.54	A
R1730	1_cav1	0.92	E
R1730	1_cav2	1.16	D
R1730	1_cav3	0.9	F
R1730	2_cav1	1.21	C
R1730	2_cav2	1.34	B
R1730	2_cav3	1.46	A
R1744	1_cav1	0.99	D
R1744	1_cav2	1.53	B
R1744	1_cav3	0.91	E
R1744	2_cav1	1.3	C
R1744	2_cav2	1.48	B
R1744	2_cav3	1.78	A
R1763	1_cav1	1.21	D
R1763	1_cav2	1.93	A
R1763	1_cav3	1.04	E
R1763	2_cav1	1.74	C
R1763	2_cav2	1.8	B
R1763	2_cav3	2.02	A
R177	1_cav1	1.26	C
R177	1_cav2	1.17	D
R177	1_cav3	1.29	C
R177	2_cav1	1.15	D
R177	2_cav2	1.41	B
R177	2_cav3	1.68	A
R1780	1_cav1	1.34	C
R1780	1_cav2	2.26	A
R1780	1_cav3	1.16	D
R1780	2_cav1	1.99	B
R1780	2_cav2	1.98	B
R1780	2_cav3	2.07	B
R1787	1_cav1	1.27	C
R1787	1_cav2	1.68	A
R1787	1_cav3	1.1	D
R1787	2_cav1	1.69	A
R1787	2_cav2	1.69	A
R1787	2_cav3	1.5	B
R1804	1_cav1	1.01	D
R1804	1_cav2	1.31	A
R1804	1_cav3	0.9	E
R1804	2_cav1	1.27	B
R1804	2_cav2	1.24	C
R1804	2_cav3	1.26	B
R1814	1_cav1	0.84	C
R1814	1_cav2	1.1	A
R1814	1_cav3	0.77	D
R1814	2_cav1	1.02	B
R1814	2_cav2	1.12	A
R1814	2_cav3	1.13	A
R1833	1_cav1	0.93	C
R1833	1_cav2	1.16	A
R1833	1_cav3	0.81	D
R1833	2_cav1	1.12	B
R1833	2_cav2	1.18	A
R1833	2_cav3	1.12	B
R1847	1_cav1	0.9	D
R1847	1_cav2	1.1	B
R1847	1_cav3	0.84	E
R1847	2_cav1	1.04	C
R1847	2_cav2	1.13	A
R1847	2_cav3	1.04	C
R1858	1_cav1	0.7	E
R1858	1_cav2	0.92	A
R1858	1_cav3	0.71	E
R1858	2_cav1	0.78	D
R1858	2_cav2	0.85	C
R1858	2_cav3	0.89	B
R1877	1_cav1	0.67	D
R1877	1_cav2	0.83	A
R1877	1_cav3	0.61	E
R1877	2_cav1	0.79	B
R1877	2_cav2	0.74	C
R1877	2_cav3	0.81	A
R1891	1_cav1	0.72	C
R1891	1_cav2	0.85	A
R1891	1_cav3	0.66	D
R1891	2_cav1	0.81	B
R1891	2_cav2	0.81	B
R1891	2_cav3	0.86	A
R1906	1_cav1	0.66	D
R1906	1_cav2	0.78	B
R1906	1_cav3	0.65	E
R1906	2_cav1	0.72	C
R1906	2_cav2	0.77	B
R1906	2_cav3	0.81	A
R1917	1_cav1	0.56	D
R1917	1_cav2	0.7	A
R1917	1_cav3	0.55	E
R1917	2_cav1	0.61	C
R1917	2_cav2	0.62	B
R1917	2_cav3	0.69	A
R192	1_cav1	1.58	C
R192	1_cav2	1.47	D
R192	1_cav3	1.61	C
R192	2_cav1	1.46	D
R192	2_cav2	1.72	B
R192	2_cav3	2.01	A
R1934	1_cav1	0.58	D
R1934	1_cav2	0.72	A
R1934	1_cav3	0.57	E
R1934	2_cav1	0.65	C
R1934	2_cav2	0.64	C
R1934	2_cav3	0.7	B
R1951	1_cav1	0.62	D
R1951	1_cav2	0.73	B
R1951	1_cav3	0.62	D
R1951	2_cav1	0.67	C
R1951	2_cav2	0.72	B
R1951	2_cav3	0.76	A
R1966	1_cav1	0.58	E
R1966	1_cav2	0.69	B
R1966	1_cav3	0.56	F
R1966	2_cav1	0.62	D
R1966	2_cav2	0.66	C
R1966	2_cav3	0.72	A
R1980	1_cav1	0.53	D
R1980	1_cav2	0.66	A
R1980	1_cav3	0.53	D
R1980	2_cav1	0.6	B
R1980	2_cav2	0.57	C
R1980	2_cav3	0.66	A
R1999	1_cav1	0.59	D
R1999	1_cav2	0.69	A
R1999	1_cav3	0.58	D
R1999	2_cav1	0.63	C
R1999	2_cav2	0.66	B
R1999	2_cav3	0.7	A
R2016	1_cav1	0.67	D
R2016	1_cav2	0.71	B
R2016	1_cav3	0.63	E
R2016	2_cav1	0.68	C
R2016	2_cav2	0.72	B
R2016	2_cav3	0.75	A
R2040	1_cav1	0.66	C
R2040	1_cav2	0.72	A
R2040	1_cav3	0.62	D
R2040	2_cav1	0.72	B
R2040	2_cav2	0.71	B
R2040	2_cav3	0.72	A
R2059	1_cav1	0.71	B
R2059	1_cav2	0.82	A
R2059	1_cav3	0.66	C
R2059	2_cav1	0.79	A
R2059	2_cav2	0.83	A
R2059	2_cav3	0.83	A
R206	1_cav1	1.84	B
R206	1_cav2	1.76	C
R206	1_cav3	1.77	C
R206	2_cav1	1.56	E
R206	2_cav2	1.73	D
R206	2_cav3	2.32	A
R2076	1_cav1	0.83	D
R2076	1_cav2	0.99	B
R2076	1_cav3	0.79	E
R2076	2_cav1	0.91	C
R2076	2_cav2	1.06	A
R2076	2_cav3	0.96	B
R2102	1_cav1	1.33	C
R2102	1_cav2	1.67	A
R2102	1_cav3	1.07	D
R2102	2_cav1	1.32	C
R2102	2_cav2	1.57	A
R2102	2_cav3	1.39	B
R2116	1_cav1	1.96	D
R2116	1_cav2	2.43	A
R2116	1_cav3	1.66	E
R2116	2_cav1	1.95	D
R2116	2_cav2	2.3	B
R2116	2_cav3	2.05	C
R2128	1_cav1	2.37	D
R2128	1_cav2	3.03	A
R2128	1_cav3	2.43	D
R2128	2_cav1	2.65	C
R2128	2_cav2	3.02	A
R2128	2_cav3	2.74	B
R213	1_cav1	1.77	B
R213	1_cav2	1.38	D
R213	1_cav3	1.46	C
R213	2_cav1	1.3	E
R213	2_cav2	1.46	C
R213	2_cav3	2.02	A
R2144	1_cav1	2.71	F
R2144	1_cav2	3.47	B
R2144	1_cav3	2.84	E
R2144	2_cav1	3.06	D
R2144	2_cav2	3.61	A
R2144	2_cav3	3.27	C
R2155	1_cav1	2.69	D
R2155	1_cav2	3.78	A
R2155	1_cav3	3.38	B
R2155	2_cav1	3.22	C
R2155	2_cav2	3.43	B
R2155	2_cav3	3.21	C
R2166	1_cav1	2.87	D
R2166	1_cav2	3.75	A
R2166	1_cav3	3.01	D
R2166	2_cav1	3.29	C
R2166	2_cav2	3.6	B
R2166	2_cav3	3.48	C
R2180	1_cav1	2.64	C
R2180	1_cav2	3.74	A
R2180	1_cav3	3.56	A
R2180	2_cav1	3.16	B
R2180	2_cav2	3.2	B
R2180	2_cav3	3.13	B
R2191	1_cav1	1.91	C
R2191	1_cav2	3.38	A
R2191	1_cav3	2.85	B
R2191	2_cav1	3.06	B
R2191	2_cav2	3.15	A
R2191	2_cav3	2.88	B
R2213	1_cav1	1.67	E
R2213	1_cav2	2.48	B
R2213	1_cav3	2.14	D
R2213	2_cav1	2.36	C
R2213	2_cav2	2.74	A
R2213	2_cav3	2.24	D
R2227	1_cav1	1.47	C
R2227	1_cav2	1.69	B
R2227	1_cav3	1.49	C
R2227	2_cav1	1.5	C
R2227	2_cav2	1.95	A
R2227	2_cav3	1.4	D
R2237	1_cav1	1.13	C
R2237	1_cav2	1.19	B
R2237	1_cav3	1.13	C
R2237	2_cav1	1.11	C
R2237	2_cav2	1.26	A
R2237	2_cav3	1.11	C
R2247	1_cav1	0.89	B
R2247	1_cav2	0.89	B
R2247	1_cav3	0.84	E
R2247	2_cav1	0.86	D
R2247	2_cav2	0.98	A
R2247	2_cav3	0.88	C
R2271	1_cav1	0.81	B
R2271	1_cav2	0.79	C
R2271	1_cav3	0.76	E
R2271	2_cav1	0.77	D
R2271	2_cav2	0.89	A
R2271	2_cav3	0.8	C
R2287	1_cav1	0.75	B
R2287	1_cav2	0.74	C
R2287	1_cav3	0.74	C
R2287	2_cav1	0.7	E
R2287	2_cav2	0.82	A
R2287	2_cav3	0.72	D
R2301	1_cav1	0.69	C
R2301	1_cav2	0.7	B
R2301	1_cav3	0.69	B
R2301	2_cav1	0.65	E
R2301	2_cav2	0.74	A
R2301	2_cav3	0.67	D
R2316	1_cav1	0.6	E
R2316	1_cav2	0.64	B
R2316	1_cav3	0.67	A
R2316	2_cav1	0.6	D
R2316	2_cav2	0.67	A
R2316	2_cav3	0.61	C
R232	1_cav1	1.2	B
R232	1_cav2	1.1	D
R232	1_cav3	1.17	B
R232	2_cav1	0.91	E
R232	2_cav2	1.14	C
R232	2_cav3	1.61	A
R2323	1_cav1	0.52	E
R2323	1_cav2	0.55	B
R2323	1_cav3	0.57	A
R2323	2_cav1	0.52	D
R2323	2_cav2	0.57	A
R2323	2_cav3	0.53	C
R2340	1_cav1	0.51	D
R2340	1_cav2	0.52	B
R2340	1_cav3	0.51	C
R2340	2_cav1	0.51	C
R2340	2_cav2	0.59	A
R2340	2_cav3	0.52	B
R2361	1_cav1	0.56	B
R2361	1_cav2	0.55	B
R2361	1_cav3	0.54	C
R2361	2_cav1	0.54	C
R2361	2_cav2	0.63	A
R2361	2_cav3	0.54	C
R2372	1_cav1	0.48	B
R2372	1_cav2	0.47	C
R2372	1_cav3	0.46	D
R2372	2_cav1	0.47	C
R2372	2_cav2	0.53	A
R2372	2_cav3	0.48	B
R2392	1_cav1	0.49	B
R2392	1_cav2	0.48	C
R2392	1_cav3	0.46	D
R2392	2_cav1	0.48	C
R2392	2_cav2	0.56	A
R2392	2_cav3	0.48	C
R2403	1_cav1	0.54	B
R2403	1_cav2	0.51	D
R2403	1_cav3	0.52	C
R2403	2_cav1	0.52	C
R2403	2_cav2	0.65	A
R2403	2_cav3	0.52	C
R2424	1_cav1	0.54	B
R2424	1_cav2	0.52	C
R2424	1_cav3	0.53	C
R2424	2_cav1	0.52	C
R2424	2_cav2	0.61	A
R2424	2_cav3	0.54	B
R2448	1_cav1	0.5	C
R2448	1_cav2	0.49	D
R2448	1_cav3	0.46	E
R2448	2_cav1	0.51	B
R2448	2_cav2	0.53	A
R2448	2_cav3	0.54	A
R2464	1_cav1	0.48	D
R2464	1_cav2	0.5	C
R2464	1_cav3	0.46	E
R2464	2_cav1	0.51	C
R2464	2_cav2	0.51	B
R2464	2_cav3	0.52	A
R2481	1_cav1	0.48	D
R2481	1_cav2	0.51	B
R2481	1_cav3	0.49	C
R2481	2_cav1	0.51	B
R2481	2_cav2	0.52	A
R2481	2_cav3	0.53	A
R2501	1_cav1	0.5	E
R2501	1_cav2	0.54	B
R2501	1_cav3	0.51	D
R2501	2_cav1	0.52	C
R2501	2_cav2	0.55	A
R2501	2_cav3	0.56	A
R2516	1_cav1	0.51	D
R2516	1_cav2	0.58	A
R2516	1_cav3	0.51	D
R2516	2_cav1	0.54	C
R2516	2_cav2	0.57	B
R2516	2_cav3	0.59	A
R2526	1_cav1	0.52	D
R2526	1_cav2	0.6	A
R2526	1_cav3	0.53	C
R2526	2_cav1	0.54	B
R2526	2_cav2	0.59	A
R2526	2_cav3	0.6	A
R253	1_cav1	1.11	C
R253	1_cav2	1.11	C
R253	1_cav3	1.22	B
R253	2_cav1	0.92	D
R253	2_cav2	1.14	C
R253	2_cav3	1.83	A
R2533	1_cav1	0.53	E
R2533	1_cav2	0.57	C
R2533	1_cav3	0.54	D
R2533	2_cav1	0.53	E
R2533	2_cav2	0.59	B
R2533	2_cav3	0.6	A
R2554	1_cav1	0.59	C
R2554	1_cav2	0.66	A
R2554	1_cav3	0.61	B
R2554	2_cav1	0.58	D
R2554	2_cav2	0.67	A
R2554	2_cav3	0.67	A
R2573	1_cav1	0.56	D
R2573	1_cav2	0.68	B
R2573	1_cav3	0.58	C
R2573	2_cav1	0.56	D
R2573	2_cav2	0.67	B
R2573	2_cav3	0.7	A
R2587	1_cav1	0.56	E
R2587	1_cav2	0.63	B
R2587	1_cav3	0.59	C
R2587	2_cav1	0.58	D
R2587	2_cav2	0.68	A
R2587	2_cav3	0.68	A
R2606	1_cav1	0.6	C
R2606	1_cav2	0.63	B
R2606	1_cav3	0.63	B
R2606	2_cav1	0.57	D
R2606	2_cav2	0.65	A
R2606	2_cav3	0.66	A
R2626	1_cav1	0.73	C
R2626	1_cav2	0.77	B
R2626	1_cav3	0.76	B
R2626	2_cav1	0.71	D
R2626	2_cav2	0.76	B
R2626	2_cav3	0.8	A
R2633	1_cav1	0.95	C
R2633	1_cav2	0.98	B
R2633	1_cav3	0.9	E
R2633	2_cav1	0.92	D
R2633	2_cav2	0.92	D
R2633	2_cav3	1.02	A
R265	1_cav1	0.88	D
R265	1_cav2	0.95	C
R265	1_cav3	1.02	B
R265	2_cav1	0.79	E
R265	2_cav2	0.94	C
R265	2_cav3	1.51	A
R2657	1_cav1	1.25	B
R2657	1_cav2	1.27	A
R2657	1_cav3	1.11	D
R2657	2_cav1	1.15	C
R2657	2_cav2	1.25	B
R2657	2_cav3	1.25	B
R2669	1_cav1	2.06	A
R2669	1_cav2	2.07	A
R2669	1_cav3	1.47	C
R2669	2_cav1	1.93	B
R2669	2_cav2	2.02	A
R2669	2_cav3	1.91	B
R2688	1_cav1	2.05	A
R2688	1_cav2	1.89	C
R2688	1_cav3	1.71	D
R2688	2_cav1	1.99	B
R2688	2_cav2	1.96	B
R2688	2_cav3	2.05	A
R2702	1_cav1	1.86	C
R2702	1_cav2	1.73	D
R2702	1_cav3	1.64	E
R2702	2_cav1	2.13	A
R2702	2_cav2	1.91	B
R2702	2_cav3	1.92	B
R2726	1_cav1	1.79	D
R2726	1_cav2	1.73	E
R2726	1_cav3	1.61	F
R2726	2_cav1	2.59	A
R2726	2_cav2	2.28	B
R2726	2_cav3	1.94	C
R2750	1_cav1	1.73	D
R2750	1_cav2	1.71	D
R2750	1_cav3	1.59	E
R2750	2_cav1	2.58	A
R2750	2_cav2	2.19	B
R2750	2_cav3	1.91	C
R2762	1_cav1	1.31	E
R2762	1_cav2	1.38	D
R2762	1_cav3	1.36	D
R2762	2_cav1	2.4	A
R2762	2_cav2	1.99	B
R2762	2_cav3	1.5	C
R2776	1_cav1	1.18	E
R2776	1_cav2	1.14	F
R2776	1_cav3	1.26	D
R2776	2_cav1	1.45	B
R2776	2_cav2	1.81	A
R2776	2_cav3	1.34	C
R2793	1_cav1	1.09	D
R2793	1_cav2	1.09	D
R2793	1_cav3	1.17	B
R2793	2_cav1	1.12	C
R2793	2_cav2	1.25	A
R2793	2_cav3	1.23	A
R2815	1_cav1	0.98	F
R2815	1_cav2	1.01	E
R2815	1_cav3	1.04	D
R2815	2_cav1	1.07	C
R2815	2_cav2	1.08	B
R2815	2_cav3	1.11	A
R2825	1_cav1	0.86	D
R2825	1_cav2	0.86	D
R2825	1_cav3	0.89	C
R2825	2_cav1	0.94	B
R2825	2_cav2	0.88	C
R2825	2_cav3	0.97	A
R2842	1_cav1	0.75	B
R2842	1_cav2	0.72	C
R2842	1_cav3	0.74	B
R2842	2_cav1	0.81	A
R2842	2_cav2	0.79	A
R2842	2_cav3	0.81	A
R286	1_cav1	0.93	B
R286	1_cav2	0.85	D
R286	1_cav3	0.87	C
R286	2_cav1	0.8	E
R286	2_cav2	0.89	C
R286	2_cav3	1.23	A
R2861	1_cav1	0.77	D
R2861	1_cav2	0.73	E
R2861	1_cav3	0.77	D
R2861	2_cav1	0.78	C
R2861	2_cav2	0.84	A
R2861	2_cav3	0.8	B
R2880	1_cav1	0.7	C
R2880	1_cav2	0.7	D
R2880	1_cav3	0.73	B
R2880	2_cav1	0.75	A
R2880	2_cav2	0.75	A
R2880	2_cav3	0.76	A
R2894	1_cav1	0.61	D
R2894	1_cav2	0.59	E
R2894	1_cav3	0.61	D
R2894	2_cav1	0.65	B
R2894	2_cav2	0.63	C
R2894	2_cav3	0.68	A
R29	1_cav1	1.87	D
R29	1_cav2	3.58	A
R29	1_cav3	2.45	C
R29	2_cav1	1.9	D
R29	2_cav2	2.57	B
R29	2_cav3	2.66	B
R2908	1_cav1	0.62	C
R2908	1_cav2	0.57	E
R2908	1_cav3	0.6	D
R2908	2_cav1	0.61	C
R2908	2_cav2	0.69	A
R2908	2_cav3	0.67	B
R2927	1_cav1	0.68	D
R2927	1_cav2	0.66	E
R2927	1_cav3	0.69	C
R2927	2_cav1	0.65	E
R2927	2_cav2	0.74	A
R2927	2_cav3	0.71	B
R2939	1_cav1	0.61	C
R2939	1_cav2	0.6	D
R2939	1_cav3	0.64	B
R2939	2_cav1	0.62	C
R2939	2_cav2	0.64	B
R2939	2_cav3	0.67	A
R2953	1_cav1	0.55	D
R2953	1_cav2	0.53	E
R2953	1_cav3	0.58	C
R2953	2_cav1	0.58	C
R2953	2_cav2	0.6	B
R2953	2_cav3	0.63	A
R2973	1_cav1	0.65	D
R2973	1_cav2	0.66	C
R2973	1_cav3	0.7	B
R2973	2_cav1	0.64	E
R2973	2_cav2	0.72	A
R2973	2_cav3	0.74	A
R2995	1_cav1	0.67	D
R2995	1_cav2	0.74	B
R2995	1_cav3	0.78	A
R2995	2_cav1	0.69	C
R2995	2_cav2	0.74	B
R2995	2_cav3	0.79	A
R3012	1_cav1	0.62	D
R3012	1_cav2	0.66	C
R3012	1_cav3	0.71	A
R3012	2_cav1	0.72	A
R3012	2_cav2	0.68	B
R3012	2_cav3	0.73	A
R3032	1_cav1	0.67	D
R3032	1_cav2	0.76	B
R3032	1_cav3	0.76	B
R3032	2_cav1	0.77	B
R3032	2_cav2	0.72	C
R3032	2_cav3	0.81	A
R3044	1_cav1	0.73	F
R3044	1_cav2	0.96	B
R3044	1_cav3	0.9	C
R3044	2_cav1	0.85	D
R3044	2_cav2	0.81	E
R3044	2_cav3	1	A
R305	1_cav1	1.1	C
R305	1_cav2	1.06	D
R305	1_cav3	1.11	C
R305	2_cav1	1.14	B
R305	2_cav2	1.18	B
R305	2_cav3	1.63	A
R3066	1_cav1	0.76	D
R3066	1_cav2	0.95	B
R3066	1_cav3	0.94	B
R3066	2_cav1	0.99	A
R3066	2_cav2	0.86	C
R3066	2_cav3	1.05	A
R3082	1_cav1	0.7	D
R3082	1_cav2	0.82	B
R3082	1_cav3	0.79	C
R3082	2_cav1	0.92	A
R3082	2_cav2	0.78	C
R3082	2_cav3	0.91	A
R3104	1_cav1	0.79	C
R3104	1_cav2	0.92	B
R3104	1_cav3	0.92	B
R3104	2_cav1	0.91	B
R3104	2_cav2	0.8	C
R3104	2_cav3	1.03	A
R3116	1_cav1	0.86	C
R3116	1_cav2	0.95	B
R3116	1_cav3	0.86	C
R3116	2_cav1	0.94	B
R3116	2_cav2	0.84	D
R3116	2_cav3	1.06	A
R312	1_cav1	1.05	D
R312	1_cav2	1.56	A
R312	1_cav3	1.59	A
R312	2_cav1	1.18	C
R312	2_cav2	1.37	B
R312	2_cav3	1.58	A
R3126	1_cav1	0.9	B
R3126	1_cav2	0.88	B
R3126	1_cav3	0.89	B
R3126	2_cav1	0.91	B
R3126	2_cav2	0.88	B
R3126	2_cav3	1.03	A
R3145	1_cav1	0.92	C
R3145	1_cav2	0.98	B
R3145	1_cav3	1.06	A
R3145	2_cav1	0.94	C
R3145	2_cav2	0.93	C
R3145	2_cav3	1.11	A
R3161	1_cav1	1.06	C
R3161	1_cav2	1.09	B
R3161	1_cav3	1.12	B
R3161	2_cav1	1.08	B
R3161	2_cav2	1.02	D
R3161	2_cav3	1.26	A
R3171	1_cav1	1.31	B
R3171	1_cav2	1.26	C
R3171	1_cav3	1.42	A
R3171	2_cav1	1.23	D
R3171	2_cav2	1.22	D
R3171	2_cav3	1.47	A
R3178	1_cav1	1.3	B
R3178	1_cav2	1.17	C
R3178	1_cav3	1.42	A
R3178	2_cav1	1.25	B
R3178	2_cav2	1.27	B
R3178	2_cav3	1.42	A
R3199	1_cav1	1.8	A
R3199	1_cav2	1.54	B
R3199	1_cav3	1.84	A
R3199	2_cav1	1.55	B
R3199	2_cav2	1.73	A
R3199	2_cav3	1.72	A
R3211	1_cav1	1.87	A
R3211	1_cav2	1.49	B
R3211	1_cav3	1.83	A
R3211	2_cav1	1.54	B
R3211	2_cav2	1.84	A
R3211	2_cav3	1.85	A
R323	1_cav1	2	C
R323	1_cav2	2.36	A
R323	1_cav3	2.33	A
R323	2_cav1	1.72	D
R323	2_cav2	2.41	A
R323	2_cav3	2.17	B
R3230	1_cav1	2.13	A
R3230	1_cav2	1.71	C
R3230	1_cav3	1.89	B
R3230	2_cav1	1.79	C
R3230	2_cav2	1.89	B
R3230	2_cav3	2.22	A
R3247	1_cav1	1.79	B
R3247	1_cav2	1.67	C
R3247	1_cav3	1.59	D
R3247	2_cav1	1.59	D
R3247	2_cav2	1.78	B
R3247	2_cav3	2.13	A
R3264	1_cav1	1.2	C
R3264	1_cav2	1.2	C
R3264	1_cav3	1.16	C
R3264	2_cav1	1.23	C
R3264	2_cav2	1.34	B
R3264	2_cav3	2.12	A
R3284	1_cav1	1.09	D
R3284	1_cav2	1.29	B
R3284	1_cav3	1.14	C
R3284	2_cav1	1.28	B
R3284	2_cav2	1.23	B
R3284	2_cav3	2.15	A
R3308	1_cav1	1.03	D
R3308	1_cav2	1.21	B
R3308	1_cav3	1.09	C
R3308	2_cav1	1.09	C
R3308	2_cav2	1.1	C
R3308	2_cav3	1.45	A
R3322	1_cav1	0.93	D
R3322	1_cav2	1.01	B
R3322	1_cav3	0.96	C
R3322	2_cav1	1.01	B
R3322	2_cav2	0.96	C
R3322	2_cav3	1.14	A
R333	1_cav1	2.61	C
R333	1_cav2	2.63	C
R333	1_cav3	2.43	D
R333	2_cav1	1.84	E
R333	2_cav2	3.27	A
R333	2_cav3	3.11	B
R3332	1_cav1	0.92	D
R3332	1_cav2	1.03	B
R3332	1_cav3	0.9	E
R3332	2_cav1	0.98	C
R3332	2_cav2	0.99	C
R3332	2_cav3	1.12	A
R3349	1_cav1	0.85	C
R3349	1_cav2	0.87	B
R3349	1_cav3	0.88	B
R3349	2_cav1	0.9	A
R3349	2_cav2	0.88	B
R3349	2_cav3	0.92	A
R3363	1_cav1	0.74	D
R3363	1_cav2	0.76	C
R3363	1_cav3	0.78	B
R3363	2_cav1	0.82	A
R3363	2_cav2	0.73	D
R3363	2_cav3	0.81	A
R3373	1_cav1	0.73	D
R3373	1_cav2	0.72	E
R3373	1_cav3	0.74	C
R3373	2_cav1	0.82	A
R3373	2_cav2	0.73	D
R3373	2_cav3	0.77	B
R3397	1_cav1	0.77	D
R3397	1_cav2	0.74	E
R3397	1_cav3	0.78	D
R3397	2_cav1	0.83	A
R3397	2_cav2	0.78	C
R3397	2_cav3	0.79	B
R3412	1_cav1	0.72	B
R3412	1_cav2	0.69	D
R3412	1_cav3	0.71	C
R3412	2_cav1	0.78	A
R3412	2_cav2	0.72	B
R3412	2_cav3	0.76	A
R3434	1_cav1	0.71	B
R3434	1_cav2	0.62	D
R3434	1_cav3	0.67	C
R3434	2_cav1	0.74	A
R3434	2_cav2	0.71	B
R3434	2_cav3	0.75	A
R3453	1_cav1	0.78	C
R3453	1_cav2	0.73	E
R3453	1_cav3	0.75	D
R3453	2_cav1	0.83	B
R3453	2_cav2	0.82	B
R3453	2_cav3	0.86	A
R3463	1_cav1	0.76	C
R3463	1_cav2	0.75	D
R3463	1_cav3	0.73	E
R3463	2_cav1	0.86	A
R3463	2_cav2	0.82	B
R3463	2_cav3	0.88	A
R3478	1_cav1	0.79	B
R3478	1_cav2	0.79	B
R3478	1_cav3	0.74	C
R3478	2_cav1	0.95	A
R3478	2_cav2	0.97	A
R3478	2_cav3	0.96	A
R3489	1_cav1	0.65	C
R3489	1_cav2	0.64	D
R3489	1_cav3	0.63	E
R3489	2_cav1	0.75	B
R3489	2_cav2	0.76	B
R3489	2_cav3	0.8	A
R3508	1_cav1	0.72	E
R3508	1_cav2	0.74	D
R3508	1_cav3	0.75	C
R3508	2_cav1	0.82	B
R3508	2_cav2	0.81	B
R3508	2_cav3	0.86	A
R352	1_cav1	3.14	C
R352	1_cav2	3.7	B
R352	1_cav3	3.11	C
R352	2_cav1	2.36	D
R352	2_cav2	3.93	A
R352	2_cav3	3.59	B
R3532	1_cav1	0.87	C
R3532	1_cav2	0.83	D
R3532	1_cav3	0.86	C
R3532	2_cav1	0.91	B
R3532	2_cav2	0.98	A
R3532	2_cav3	0.93	B
R3549	1_cav1	1.03	B
R3549	1_cav2	0.99	C
R3549	1_cav3	1.01	B
R3549	2_cav1	1.09	A
R3549	2_cav2	1.09	A
R3549	2_cav3	1.06	A
R3564	1_cav1	0.9	B
R3564	1_cav2	0.91	B
R3564	1_cav3	0.88	C
R3564	2_cav1	1	A
R3564	2_cav2	0.92	B
R3564	2_cav3	0.98	A
R3578	1_cav1	0.78	E
R3578	1_cav2	0.83	C
R3578	1_cav3	0.8	D
R3578	2_cav1	0.87	B
R3578	2_cav2	0.84	C
R3578	2_cav3	0.94	A
R3597	1_cav1	1.05	D
R3597	1_cav2	1.06	D
R3597	1_cav3	1.04	E
R3597	2_cav1	1.12	B
R3597	2_cav2	1.08	C
R3597	2_cav3	1.17	A
R3614	1_cav1	1.28	B
R3614	1_cav2	1.22	D
R3614	1_cav3	1.19	E
R3614	2_cav1	1.25	C
R3614	2_cav2	1.26	C
R3614	2_cav3	1.44	A
R3636	1_cav1	0.89	D
R3636	1_cav2	0.93	C
R3636	1_cav3	0.95	B
R3636	2_cav1	0.88	D
R3636	2_cav2	0.95	B
R3636	2_cav3	1.07	A
R3660	1_cav1	0.91	F
R3660	1_cav2	1.02	C
R3660	1_cav3	0.97	E
R3660	2_cav1	1	D
R3660	2_cav2	1.04	B
R3660	2_cav3	1.14	A
R3675	1_cav1	0.95	E
R3675	1_cav2	1.06	B
R3675	1_cav3	0.97	D
R3675	2_cav1	1.03	C
R3675	2_cav2	1.03	C
R3675	2_cav3	1.11	A
R3686	1_cav1	0.76	D
R3686	1_cav2	0.85	B
R3686	1_cav3	0.82	C
R3686	2_cav1	0.85	B
R3686	2_cav2	0.85	B
R3686	2_cav3	0.92	A
R369	1_cav1	2.84	D
R369	1_cav2	3.62	B
R369	1_cav3	3.26	C
R369	2_cav1	2.49	E
R369	2_cav2	3.83	A
R369	2_cav3	3.31	C
R3705	1_cav1	0.73	E
R3705	1_cav2	0.82	C
R3705	1_cav3	0.77	D
R3705	2_cav1	0.83	C
R3705	2_cav2	0.86	B
R3705	2_cav3	0.93	A
R3716	1_cav1	0.88	D
R3716	1_cav2	0.96	C
R3716	1_cav3	0.87	D
R3716	2_cav1	1.11	A
R3716	2_cav2	0.99	B
R3716	2_cav3	1.14	A
R3731	1_cav1	0.89	D
R3731	1_cav2	0.88	D
R3731	1_cav3	0.78	E
R3731	2_cav1	1.14	A
R3731	2_cav2	0.93	C
R3731	2_cav3	1.06	B
R3750	1_cav1	0.72	D
R3750	1_cav2	0.71	D
R3750	1_cav3	0.68	E
R3750	2_cav1	0.89	A
R3750	2_cav2	0.76	C
R3750	2_cav3	0.83	B
R3769	1_cav1	0.86	C
R3769	1_cav2	0.83	C
R3769	1_cav3	0.8	D
R3769	2_cav1	1.1	A
R3769	2_cav2	0.86	C
R3769	2_cav3	0.98	B
R3780	1_cav1	0.98	C
R3780	1_cav2	0.97	C
R3780	1_cav3	0.81	D
R3780	2_cav1	1.44	A
R3780	2_cav2	0.95	C
R3780	2_cav3	1.11	B
R3799	1_cav1	0.91	C
R3799	1_cav2	0.96	C
R3799	1_cav3	0.75	D
R3799	2_cav1	1.31	A
R3799	2_cav2	0.96	C
R3799	2_cav3	1.02	B
R3823	1_cav1	0.93	D
R3823	1_cav2	0.87	D
R3823	1_cav3	0.78	E
R3823	2_cav1	1.09	A
R3823	2_cav2	0.98	C
R3823	2_cav3	1.04	B
R3840	1_cav1	1.13	C
R3840	1_cav2	1.06	D
R3840	1_cav3	0.91	E
R3840	2_cav1	1.36	A
R3840	2_cav2	1.18	C
R3840	2_cav3	1.26	B
R3860	1_cav1	1.37	A
R3860	1_cav2	1.3	B
R3860	1_cav3	0.93	C
R3860	2_cav1	1.36	A
R3860	2_cav2	1.32	B
R3860	2_cav3	1.4	A
R3879	1_cav1	1.29	B
R3879	1_cav2	1.18	B
R3879	1_cav3	0.95	C
R3879	2_cav1	1.2	B
R3879	2_cav2	1.4	A
R3879	2_cav3	1.27	B
R389	1_cav1	2.92	B
R389	1_cav2	2.94	B
R389	1_cav3	2.97	B
R389	2_cav1	2.33	C
R389	2_cav2	3.64	A
R389	2_cav3	2.93	B
R3893	1_cav1	1.39	B
R3893	1_cav2	1.26	C
R3893	1_cav3	1.13	D
R3893	2_cav1	1.28	C
R3893	2_cav2	1.67	A
R3893	2_cav3	1.45	B
R3905	1_cav1	1.53	C
R3905	1_cav2	1.45	C
R3905	1_cav3	1.2	D
R3905	2_cav1	1.44	C
R3905	2_cav2	2.3	A
R3905	2_cav3	1.66	B
R3919	1_cav1	1.39	D
R3919	1_cav2	1.91	B
R3919	1_cav3	1.38	D
R3919	2_cav1	1.56	C
R3919	2_cav2	2.61	A
R3919	2_cav3	1.76	B
R3938	1_cav1	1.15	D
R3938	1_cav2	1.53	C
R3938	1_cav3	1.7	B
R3938	2_cav1	1.41	C
R3938	2_cav2	2.12	A
R3938	2_cav3	1.82	B
R3949	1_cav1	1.1	D
R3949	1_cav2	1.36	C
R3949	1_cav3	1.99	A
R3949	2_cav1	1.37	C
R3949	2_cav2	1.8	B
R3949	2_cav3	1.92	A
R396	1_cav1	1.97	C
R396	1_cav2	1.86	D
R396	1_cav3	1.78	E
R396	2_cav1	1.6	F
R396	2_cav2	2.4	A
R396	2_cav3	2.08	B
R3963	1_cav1	0.93	E
R3963	1_cav2	1.05	D
R3963	1_cav3	1.72	A
R3963	2_cav1	1.16	C
R3963	2_cav2	1.39	B
R3963	2_cav3	1.62	A
R3983	1_cav1	0.96	E
R3983	1_cav2	1.03	D
R3983	1_cav3	1.41	A
R3983	2_cav1	1.13	C
R3983	2_cav2	1.28	B
R3983	2_cav3	1.42	A
R3995	1_cav1	0.89	F
R3995	1_cav2	0.94	E
R3995	1_cav3	1.09	B
R3995	2_cav1	1	D
R3995	2_cav2	1.04	C
R3995	2_cav3	1.15	A
R4007	1_cav1	0.82	C
R4007	1_cav2	0.8	D
R4007	1_cav3	0.98	A
R4007	2_cav1	0.94	B
R4007	2_cav2	0.94	B
R4007	2_cav3	1.03	A
R4026	1_cav1	0.76	C
R4026	1_cav2	0.72	D
R4026	1_cav3	1.03	A
R4026	2_cav1	0.9	B
R4026	2_cav2	0.93	B
R4026	2_cav3	1.03	A
R4041	1_cav1	0.73	E
R4041	1_cav2	0.72	E
R4041	1_cav3	0.89	B
R4041	2_cav1	0.78	D
R4041	2_cav2	0.83	C
R4041	2_cav3	0.97	A
R406	1_cav1	1.62	B
R406	1_cav2	1.15	D
R406	1_cav3	1.08	E
R406	2_cav1	1.08	E
R406	2_cav2	1.84	A
R406	2_cav3	1.39	C
R4063	1_cav1	0.69	C
R4063	1_cav2	0.62	D
R4063	1_cav3	0.72	B
R4063	2_cav1	0.69	C
R4063	2_cav2	0.69	C
R4063	2_cav3	0.78	A
R4073	1_cav1	0.68	D
R4073	1_cav2	0.57	E
R4073	1_cav3	0.78	A
R4073	2_cav1	0.74	B
R4073	2_cav2	0.69	C
R4073	2_cav3	0.75	B
R4095	1_cav1	0.69	D
R4095	1_cav2	0.61	E
R4095	1_cav3	0.8	B
R4095	2_cav1	0.73	C
R4095	2_cav2	0.72	C
R4095	2_cav3	0.85	A
R4109	1_cav1	0.66	B
R4109	1_cav2	0.57	E
R4109	1_cav3	0.61	D
R4109	2_cav1	0.63	C
R4109	2_cav2	0.65	B
R4109	2_cav3	0.74	A
R4126	1_cav1	0.62	B
R4126	1_cav2	0.52	C
R4126	1_cav3	0.63	B
R4126	2_cav1	0.64	A
R4126	2_cav2	0.65	A
R4126	2_cav3	0.64	A
R422	1_cav1	1.63	A
R422	1_cav2	0.87	D
R422	1_cav3	0.83	E
R422	2_cav1	0.94	C
R422	2_cav2	1.6	A
R422	2_cav3	1.23	B
R434	1_cav1	1.58	A
R434	1_cav2	0.79	D
R434	1_cav3	0.78	E
R434	2_cav1	0.91	C
R434	2_cav2	1.45	A
R434	2_cav3	1.03	B
R453	1_cav1	1.35	A
R453	1_cav2	0.85	D
R453	1_cav3	0.82	E
R453	2_cav1	0.91	C
R453	2_cav2	1.27	A
R453	2_cav3	1.02	B
R468	1_cav1	1.17	A
R468	1_cav2	0.81	B
R468	1_cav3	0.78	C
R468	2_cav1	0.81	B
R468	2_cav2	1.21	A
R468	2_cav3	1.14	A
R488	1_cav1	1.18	A
R488	1_cav2	0.73	E
R488	1_cav3	0.72	F
R488	2_cav1	0.77	D
R488	2_cav2	1.06	B
R488	2_cav3	0.94	C
R5	1_cav1	1.75	D
R5	1_cav2	3.86	A
R5	1_cav3	1.99	C
R5	2_cav1	1.72	D
R5	2_cav2	2.61	B
R5	2_cav3	2.48	B
R507	1_cav1	1.31	A
R507	1_cav2	0.85	D
R507	1_cav3	0.85	D
R507	2_cav1	0.94	C
R507	2_cav2	1.12	B
R507	2_cav3	1.07	B
R53	1_cav1	1.58	D
R53	1_cav2	3.13	A
R53	1_cav3	2.07	B
R53	2_cav1	1.69	C
R53	2_cav2	2.18	B
R53	2_cav3	2.18	B
R531	1_cav1	1.19	B
R531	1_cav2	0.94	D
R531	1_cav3	0.93	D
R531	2_cav1	0.98	C
R531	2_cav2	1.15	B
R531	2_cav3	1.32	A
R541	1_cav1	1.06	C
R541	1_cav2	0.96	D
R541	1_cav3	0.94	D
R541	2_cav1	0.94	D
R541	2_cav2	1.12	B
R541	2_cav3	1.34	A
R555	1_cav1	1.32	A
R555	1_cav2	1.11	C
R555	1_cav3	1.03	D
R555	2_cav1	1.06	D
R555	2_cav2	1.21	B
R555	2_cav3	1.34	A
R572	1_cav1	1.59	B
R572	1_cav2	1.32	D
R572	1_cav3	1.24	E
R572	2_cav1	1.34	D
R572	2_cav2	1.47	C
R572	2_cav3	1.79	A
R596	1_cav1	1.51	B
R596	1_cav2	1.31	D
R596	1_cav3	1.3	D
R596	2_cav1	1.35	C
R596	2_cav2	1.55	B
R596	2_cav3	2	A
R618	1_cav1	1.48	B
R618	1_cav2	1.37	C
R618	1_cav3	1.32	C
R618	2_cav1	1.31	C
R618	2_cav2	1.57	B
R618	2_cav3	1.94	A
R635	1_cav1	1.5	B
R635	1_cav2	1.39	C
R635	1_cav3	1.34	D
R635	2_cav1	1.29	D
R635	2_cav2	1.51	B
R635	2_cav3	1.77	A
R642	1_cav1	1.14	D
R642	1_cav2	1.29	C
R642	1_cav3	1.25	C
R642	2_cav1	1.18	D
R642	2_cav2	1.37	B
R642	2_cav3	1.56	A
R659	1_cav1	0.79	D
R659	1_cav2	0.96	B
R659	1_cav3	0.91	C
R659	2_cav1	0.94	B
R659	2_cav2	1.1	A
R659	2_cav3	0.93	B
R675	1_cav1	0.78	C
R675	1_cav2	0.9	B
R675	1_cav3	0.89	B
R675	2_cav1	0.9	B
R675	2_cav2	1.1	A
R675	2_cav3	1.04	A
R695	1_cav1	0.8	D
R695	1_cav2	0.9	B
R695	1_cav3	0.89	B
R695	2_cav1	0.85	C
R695	2_cav2	1.06	A
R695	2_cav3	1.14	A
R709	1_cav1	0.91	E
R709	1_cav2	0.98	C
R709	1_cav3	0.96	D
R709	2_cav1	0.86	E
R709	2_cav2	1.06	B
R709	2_cav3	1.32	A
R720	1_cav1	0.97	E
R720	1_cav2	1.01	D
R720	1_cav3	1.07	B
R720	2_cav1	0.87	F
R720	2_cav2	1.04	C
R720	2_cav3	1.53	A
R742	1_cav1	0.93	D
R742	1_cav2	0.96	C
R742	1_cav3	1.04	B
R742	2_cav1	0.75	E
R742	2_cav2	0.92	D
R742	2_cav3	1.51	A
R761	1_cav1	1.31	C
R761	1_cav2	1.25	D
R761	1_cav3	1.43	B
R761	2_cav1	0.96	F
R761	2_cav2	1.12	E
R761	2_cav3	2.26	A
R77	1_cav1	1.66	E
R77	1_cav2	2.49	A
R77	1_cav3	1.81	D
R77	2_cav1	1.66	E
R77	2_cav2	2.02	C
R77	2_cav3	2.2	B
R778	1_cav1	1.41	C
R778	1_cav2	1.33	D
R778	1_cav3	1.46	B
R778	2_cav1	1.12	E
R778	2_cav2	1.32	D
R778	2_cav3	2.17	A
R785	1_cav1	1.11	C
R785	1_cav2	1.09	C
R785	1_cav3	1.14	B
R785	2_cav1	0.95	D
R785	2_cav2	1.1	C
R785	2_cav3	1.74	A
R807	1_cav1	0.92	D
R807	1_cav2	0.92	D
R807	1_cav3	0.94	C
R807	2_cav1	0.84	E
R807	2_cav2	1.02	B
R807	2_cav3	1.37	A
R828	1_cav1	0.74	D
R828	1_cav2	0.78	C
R828	1_cav3	0.73	D
R828	2_cav1	0.69	E
R828	2_cav2	0.83	B
R828	2_cav3	1.07	A
R844	1_cav1	0.63	E
R844	1_cav2	0.73	B
R844	1_cav3	0.68	D
R844	2_cav1	0.7	C
R844	2_cav2	0.84	A
R844	2_cav3	0.82	A
R861	1_cav1	0.62	E
R861	1_cav2	0.74	B
R861	1_cav3	0.67	D
R861	2_cav1	0.74	B
R861	2_cav2	0.88	A
R861	2_cav3	0.7	C
R881	1_cav1	0.69	E
R881	1_cav2	0.91	B
R881	1_cav3	0.76	D
R881	2_cav1	0.86	C
R881	2_cav2	0.97	A
R881	2_cav3	0.66	F
R900	1_cav1	0.82	D
R900	1_cav2	1.1	B
R900	1_cav3	0.96	C
R900	2_cav1	1.07	B
R900	2_cav2	1.15	A
R900	2_cav3	0.82	D
R914	1_cav1	0.86	E
R914	1_cav2	1.46	A
R914	1_cav3	1.22	C
R914	2_cav1	1.31	B
R914	2_cav2	1.33	B
R914	2_cav3	0.99	D
R930	1_cav1	1.06	E
R930	1_cav2	1.72	A
R930	1_cav3	1.43	D
R930	2_cav1	1.48	C
R930	2_cav2	1.58	B
R930	2_cav3	1.07	E
R94	1_cav1	1.73	D
R94	1_cav2	2.09	B
R94	1_cav3	1.79	C
R94	2_cav1	1.78	C
R94	2_cav2	2.04	B
R94	2_cav3	2.16	A
R942	1_cav1	1.21	E
R942	1_cav2	1.91	A
R942	1_cav3	1.39	D
R942	2_cav1	1.74	B
R942	2_cav2	1.62	C
R942	2_cav3	1.26	E
R961	1_cav1	1.08	D
R961	1_cav2	1.56	A
R961	1_cav3	1.11	D
R961	2_cav1	1.45	B
R961	2_cav2	1.37	C
R961	2_cav3	1.1	D
R972	1_cav1	1.04	B
R972	1_cav2	1.24	A
R972	1_cav3	1	C
R972	2_cav1	1.21	A
R972	2_cav2	1.23	A
R972	2_cav3	0.97	D
R993	1_cav1	1.16	D
R993	1_cav2	1.47	A
R993	1_cav3	1.27	C
R993	2_cav1	1.48	A
R993	2_cav2	1.41	B
R993	2_cav3	1.29	C
